# Supplementary material for: TRP-related gene signatures predict survival and the immune microenvironment in rectal cancer: a comprehensive bioinformatics study
Source: Front Immunol. 2025 Sep 2;16:1605124. doi: 10.3389/fimmu.2025.1605124 (PMC12436457; doi:10.3389/fimmu.2025.1605124)
Supplement: Supplementary file 4 [file Table1.xls]

## Sheet: Supplementary Table S1
Supplementary Table S1 Quantitative Reverse Transcription Polymerase Chain Reaction (qRT-PCR) Primer Sequence Lists
Gene Name	primer sequence
BMP5 F	ACGCCCATATGAATGCCACC
BMP5 R	GCAGCCACATGAGCGTACTA
DHRS11 F	GGCTGCTGAATGTAAGAGTGC
DHRS11 R	CTGTGCTGAGAACGGATAGC
GLTP F	GGGCCTCGACCCCGAAAT
GLTP R	GGTCTCGATCTGCTTGTCCG
NFE2L3 F	GATGTGCGAGCGAGGAGAAT
NFE2L3 R	TTCTGGGCTGACACCCTTTC
TMCC3 F	GCCCCAGAAGACGGGAAAGTT
TMCC3 R	GACGTTCTACCCGGCTCTTG
Endogamma-GAPDH F	CGAAGGTGGAGTCAACGGATTT
Endogamma-GAPDH R	ATGGGTGGAATCATATTGGAAC
