# Supplementary material for: TRP-related gene signatures predict survival and the immune microenvironment in rectal cancer: a comprehensive bioinformatics study
Source: Front Immunol. 2025 Sep 2;16:1605124. doi: 10.3389/fimmu.2025.1605124 (PMC12436457; doi:10.3389/fimmu.2025.1605124)
Supplement: Supplementary file 5 [file Table2.xls]

## Sheet: Supplementary Table S2
Supplementary Table S2 Gene ontology (GO) and Kyoto Encyclopedia of Genes and Genomes (KEGG) analysis of differentially expressed TRP-related genes (DETRPs).
Category	ID	Term	Count	%	PValue	Genes	List Total	Pop Hits	Pop Total	Fold Enrichment	Bonferroni	Benjamini	FDR
GO_BP	GO:0010273	detoxification of copper ion	7	2.94118	1.32E-08	MT2A, MT1M, MT1F, MT1G, MT1H, MT1X, MT1E	216	16	19256	39.0023	1.68E-05	1.67E-05	1.66E-05
GO_BP	GO:0045926	negative regulation of growth	7	2.94118	4.34E-08	MT2A, MT1M, MT1F, MT1G, MT1H, MT1X, MT1E	216	19	19256	32.8441	5.52E-05	2.76E-05	2.73E-05
GO_BP	GO:0071294	cellular response to zinc ion	7	2.94118	2.68E-07	MT2A, MT1M, MT1F, MT1G, MT1H, MT1X, MT1E	216	25	19256	24.9615	3.41E-04	1.13E-04	1.12E-04
GO_BP	GO:0071280	cellular response to copper ion	7	2.94118	6.93E-07	MT2A, MT1M, MT1F, MT1G, MT1H, MT1X, MT1E	216	29	19256	21.5185	8.80E-04	2.20E-04	2.18E-04
GO_BP	GO:0006882	cellular zinc ion homeostasis	7	2.94118	1.87E-06	MT2A, MT1M, MT1F, MT1G, MT1H, MT1X, MT1E	216	34	19256	18.354	0.00237615	4.14E-04	4.10E-04
GO_BP	GO:0008202	steroid metabolic process	8	3.36134	1.96E-06	SULT1B1, DHRS9, UGT2B15, HSD17B2, UGT2B17, RDH5, UGT1A8, SULT1A2	216	53	19256	13.4563	0.00248279	4.14E-04	4.10E-04
GO_BP	GO:0071276	cellular response to cadmium ion	7	2.94118	5.86E-06	MT2A, MT1M, MT1F, MT1G, MT1H, MT1X, MT1E	216	41	19256	15.2204	0.00742441	0.00106375	0.00105453
GO_BP	GO:0009312	oligosaccharide biosynthetic process	6	2.52101	7.34E-06	ST6GALNAC1, B3GALT1, ST3GAL4, B3GALT5, B4GALNT2, ST6GALNAC6	216	25	19256	21.3956	0.00928019	0.00116452	0.00115443
GO_BP	GO:0006730	one-carbon metabolic process	6	2.52101	4.71E-05	CA12, AHCYL2, CA1, CA2, CA4, CA7	216	36	19256	14.858	0.0581119	0.0066467	0.00658913
GO_BP	GO:0052695	cellular glucuronidation	5	2.10084	6.36E-05	UGT1A10, UGT2B15, UGT2A3, UGT2B17, UGT1A8	216	20	19256	22.287	0.077697	0.00808153	0.00801153
GO_BP	GO:1902476	chloride transmembrane transport	8	3.36134	1.30E-04	CLIC5, BEST4, SLC26A2, CLCA1, BEST2, ANO5, SLC26A3, CLCA4	216	100	19256	7.13185	0.152774	0.0150588	0.0149284
GO_BP	GO:0006821	chloride transport	7	2.94118	1.53E-04	CLIC5, BEST4, CLCA1, BEST2, ANO5, SLC26A3, CLCA4	216	72	19256	8.66718	0.176553	0.016174	0.0160339
GO_BP	GO:0030311	poly-N-acetyllactosamine biosynthetic process	4	1.68067	2.80E-04	B3GNT7, B3GNT6, B3GALT1, B3GALT5	216	12	19256	29.716	0.299777	0.0273866	0.0271494
GO_BP	GO:2001225	regulation of chloride transport	3	1.2605	7.34E-04	ATP8B1, CA2, CA7	216	4	19256	66.8611	0.606536	0.0665492	0.0659728
GO_BP	GO:0006805	xenobiotic metabolic process	7	2.94118	8.10E-04	SULT1A1, SULT1B1, UGT1A10, UGT2B15, CES3, FMO5, SULT1A2	216	98	19256	6.36772	0.642968	0.0685801	0.0679861
GO_BP	GO:0042572	retinol metabolic process	5	2.10084	0.00288512	AKR1B10, RETSAT, DHRS9, ADH1C, RDH5	216	53	19256	8.4102	0.974582	0.229007	0.227023
GO_BP	GO:0015701	bicarbonate transport	4	1.68067	0.00404898	SLC26A2, CA4, SLC26A3, SLC4A4	216	29	19256	12.2963	0.994239	0.269386	0.267053
GO_BP	GO:0051453	regulation of intracellular pH	4	1.68067	0.00404898	SLC9A2, CA2, CA7, SLC4A4	216	29	19256	12.2963	0.994239	0.269386	0.267053
GO_BP	GO:0006486	protein glycosylation	7	2.94118	0.00411711	ST6GALNAC1, B3GNT7, B3GNT6, B3GALT1, ST3GAL4, B3GALT5, ST6GALNAC6	216	135	19256	4.6225	0.994719	0.269386	0.267053
GO_BP	GO:0070493	thrombin-activated receptor signaling pathway	3	1.2605	0.0042423	HPGD, F2RL1, IQGAP2	216	9	19256	29.716	0.995499	0.269386	0.267053
GO_BP	GO:0007588	excretion	4	1.68067	0.00446222	SCNN1B, GUCA2B, NEDD4L, SLC26A3	216	30	19256	11.8864	0.996601	0.269858	0.267521
GO_BP	GO:0030259	lipid glycosylation	3	1.2605	0.00760796	B3GALT1, ST3GAL4, B4GALNT2	216	12	19256	22.287	0.999939	0.439187	0.435383
GO_BP	GO:0006068	ethanol catabolic process	3	1.2605	0.00892551	SULT1A1, SULT1B1, SULT1A2	216	13	19256	20.5726	0.999989	0.472308	0.468217
GO_BP	GO:0002690	positive regulation of leukocyte chemotaxis	3	1.2605	0.00892551	EDN3, F2RL1, IL6R	216	13	19256	20.5726	0.999989	0.472308	0.468217
GO_BP	GO:0016266	O-glycan processing	4	1.68067	0.0107113	B3GNT7, B3GNT6, ST3GAL4, GCNT3	216	41	19256	8.69738	0.999999	0.544134	0.539421
GO_BP	GO:0050427	3'-phosphoadenosine 5'-phosphosulfate metabolic process	3	1.2605	0.0118403	SULT1A1, SULT1B1, SULT1A2	216	15	19256	17.8296	1	0.578356	0.573346
GO_BP	GO:0008217	regulation of blood pressure	5	2.10084	0.012349	CHGA, ACVRL1, SCNN1B, ANPEP, SGK1	216	80	19256	5.57176	1	0.580862	0.575831
GO_BP	GO:0018146	keratan sulfate biosynthetic process	3	1.2605	0.0134332	B3GNT7, ST3GAL4, CHST5	216	16	19256	16.7153	1	0.609291	0.604014
GO_BP	GO:0051923	sulfation	3	1.2605	0.0151134	SULT1A1, SULT1B1, SULT1A2	216	17	19256	15.732	1	0.660666	0.654943
GO_BP	GO:0006508	proteolysis	11	4.62185	0.0169271	CASP7, CAPN9, CASP5, TPSG1, ANPEP, MMP28, CLCA1, KLK15, CTSE, RHBDL2, CLCA4	216	409	19256	2.39763	1	0.660666	0.654943
GO_BP	GO:0010862	positive regulation of pathway-restricted SMAD protein phosphorylation	4	1.68067	0.0183089	ACVRL1, BMP3, BMP2, BMP5	216	50	19256	7.13185	1	0.660666	0.654943
GO_BP	GO:0001817	regulation of cytokine production	4	1.68067	0.0183089	BTNL8, LRRC19, HHLA2, BTNL3	216	50	19256	7.13185	1	0.660666	0.654943
GO_BP	GO:0006814	sodium ion transport	5	2.10084	0.0183157	SCNN1B, NEDD4L, SGK1, SLC4A4, SLC17A4	216	90	19256	4.95267	1	0.660666	0.654943
GO_BP	GO:0034220	ion transmembrane transport	6	2.52101	0.0183711	ATP8B1, ATP2A3, CLCA1, NEDD4L, ANO5, CLCA4	216	136	19256	3.93301	1	0.660666	0.654943
GO_BP	GO:0001501	skeletal system development	6	2.52101	0.0183711	BMP3, BMP2, SOX4, PAPSS2, HAPLN1, BMP5	216	136	19256	3.93301	1	0.660666	0.654943
GO_BP	GO:0097503	sialylation	3	1.2605	0.0187275	ST6GALNAC1, ST3GAL4, ST6GALNAC6	216	19	19256	14.076	1	0.660666	0.654943
GO_BP	GO:0097274	urea homeostasis	2	0.840336	0.0222066	SCNN1B, SLC25A23	216	2	19256	89.1481	1	0.7381	0.731707
GO_BP	GO:0046470	phosphatidylcholine metabolic process	3	1.2605	0.0226661	ABHD3, PLA2G2A, PLA2G10	216	21	19256	12.7354	1	0.7381	0.731707
GO_BP	GO:0016338	calcium-independent cell-cell adhesion via plasma membrane cell-adhesion molecules	3	1.2605	0.0226661	CLDN8, CLDN23, CLDN1	216	21	19256	12.7354	1	0.7381	0.731707
GO_BP	GO:0060348	bone development	4	1.68067	0.0235374	PTGER4, BMP2, CHAD, PAPSS2	216	55	19256	6.4835	1	0.747313	0.740841
GO_BP	GO:0016042	lipid catabolic process	5	2.10084	0.0258126	PLA2G2A, NAAA, PLA2G10, PLCE1, PLCD1	216	100	19256	4.45741	1	0.79956	0.792635
GO_BP	GO:0006687	glycosphingolipid metabolic process	3	1.2605	0.0269129	GLTP, SMPD1, ST6GALNAC6	216	23	19256	11.628	1	0.812289	0.805254
GO_BP	GO:1990830	cellular response to leukemia inhibitory factor	5	2.10084	0.0275027	RNF125, NR5A2, PLA2G10, PADI2, KLF4	216	102	19256	4.37001	1	0.812289	0.805254
GO_BP	GO:0043065	positive regulation of apoptotic process	9	3.78151	0.0313947	LGALS2, BMP2, SCIN, HPGD, SMPD1, FAS, SOX4, TLR3, SPDEF	216	328	19256	2.44614	1	0.859262	0.85182
GO_BP	GO:0097194	execution phase of apoptosis	3	1.2605	0.0314527	CASP7, CASP5, CIDEC	216	25	19256	10.6978	1	0.859262	0.85182
GO_BP	GO:0035725	sodium ion transmembrane transport	5	2.10084	0.0320117	SLC6A6, SCNN1B, SLC4A4, CNNM4, SLC17A4	216	107	19256	4.1658	1	0.859262	0.85182
GO_BP	GO:0018958	phenol-containing compound metabolic process	2	0.840336	0.0331252	SULT1B1, SULT1A2	216	3	19256	59.4321	1	0.859262	0.85182
GO_BP	GO:0006576	cellular biogenic amine metabolic process	2	0.840336	0.0331252	SULT1B1, MAOA	216	3	19256	59.4321	1	0.859262	0.85182
GO_BP	GO:0007204	positive regulation of cytosolic calcium ion concentration	6	2.52101	0.0331526	PTGER4, P2RY1, FFAR4, F2RL1, PLCE1, CCL28	216	159	19256	3.36408	1	0.859262	0.85182
GO_BP	GO:0036018	cellular response to erythropoietin	2	0.840336	0.0439223	MT2A, MT1X	216	4	19256	44.5741	1	1	0.99212
GO_BP	GO:0032348	negative regulation of aldosterone biosynthetic process	2	0.840336	0.0439223	BMP2, BMP5	216	4	19256	44.5741	1	1	0.99212
GO_BP	GO:0036335	intestinal stem cell homeostasis	2	0.840336	0.0439223	PLA2G2A, PLA2G10	216	4	19256	44.5741	1	1	0.99212
GO_BP	GO:0046337	phosphatidylethanolamine metabolic process	2	0.840336	0.0439223	PLA2G2A, PLA2G10	216	4	19256	44.5741	1	1	0.99212
GO_BP	GO:2000065	negative regulation of cortisol biosynthetic process	2	0.840336	0.0439223	BMP2, BMP5	216	4	19256	44.5741	1	1	0.99212
GO_BP	GO:0008210	estrogen metabolic process	3	1.2605	0.046682	SULT1A1, UGT2B15, UGT2B17	216	31	19256	8.62724	1	1	0.99212
GO_BP	GO:0009617	response to bacterium	5	2.10084	0.046819	C15ORF48, BMP2, B3GALT5, PCK1, FER1L6	216	121	19256	3.68381	1	1	0.99212
GO_CC	GO:0016021	integral component of membrane	101	42.437	3.13E-08	UGT1A10, AQP8, CWH43, CLDN1, SLC4A4, GLDN, ANPEP, SLC16A9, MS4A12, IL6R, SEMA6A, SEMA6D, IL1R2, UGT2B15, UGT2B17, ENTPD8, SLC51B, TMEM253, TMEM82, SLC9A2, FRMD3, CLDN8, SCNN1B, MALL, ADTRP, ABCG2, SLC26A2, PARM1, MAOA, ABHD3, HHLA2, SMIM6, SULT1A1, SI, EPB41L3, TSPAN7, ST3GAL4, TRPM6, RHBDL2, B4GALNT2, BTNL8, GPR15, WSCD1, ATP8B1, BTNL3, B3GALT5, FER1L6, SLC6A6, TMEM236, TMCC3, ITM2C, ACVRL1, CPM…	234	5406	20472	1.63452	6.10E-06	6.10E-06	5.85E-06
GO_CC	GO:0016324	apical plasma membrane	19	7.98319	3.13E-07	CLIC5, SLC26A2, SLC44A4, ATP8B1, PTPRH, CLDN1, SLC6A6, CEACAM7, SCNN1B, SI, P2RY1, CA4, CDHR5, TRPM6, IL6R, SLC26A3, CLCA4, SLC17A4, ABCG2	234	374	20472	4.44454	6.10E-05	3.05E-05	2.92E-05
GO_CC	GO:0031526	brush border membrane	8	3.36134	6.53E-06	ATP8B1, CA4, ITLN1, CDHR5, SLC28A2, TRPM6, SLC26A3, ABCG2	234	62	20472	11.2887	0.00127248	4.24E-04	4.07E-04
GO_CC	GO:0070062	extracellular exosome	46	19.3277	8.43E-05	CPM, FCGBP, CLIC5, PIGR, SLC26A2, SLC44A4, HPGD, ENDOD1, ITLN1, NEDD4L, GPT, IQGAP2, SLC4A4, PBLD, CA1, SCIN, GPA33, MB, CA2, SI, SMPD1, ANPEP, CA4, GCNT3, SIAE, PCK1, MUC4, TSPAN1, BCAS1, CD177, NXPE4, FUCA1, PLA2G2A, GUCA2B, SDCBP2, BMP3, SCNN1B, NAAA, FAS, PADI2, CDHR5, CES3, CCL28, SMPDL3A, PLCD1, ITM2C	234	2218	20472	1.81443	0.0163071	0.0041102	0.00394158
GO_CC	GO:0005886	plasma membrane	83	34.8739	2.20E-04	ACVRL1, PIGR, CPM, SLC44A4, AQP8, C2ORF88, BEST2, SLC4A4, CLDN1, GLDN, C1ORF210, LGALS4, BEST4, CA2, ANPEP, SMPD1, CLDN23, CA4, CHP2, FFAR4, PLCE1, MADCAM1, SLC16A9, MS4A12, IL6R, CD177, ARL14, SEMA6D, IL1R2, ENTPD8, SLC51B, ANO5, SDCBP2, SLC9A2, TMIGD1, CEACAM7, SCNN1B, CLDN8, MALL, CDHR5, SGK1, AJUBA, PDE9A, ABCG2, ST6GALNAC6, PTGER4, SLC26A2, GRAMD1A, PARM1, ADH1C, LRRC19, ABHD3, NEDD4L, GDPD2…	234	5066	20472	1.43337	0.0420183	0.00858438	0.0082322
GO_CC	GO:0005887	integral component of plasma membrane	31	13.0252	0.00199273	ACVRL1, PIGR, SLC26A2, AQP8, PTPRH, SLC4A4, CLDN1, VSIG2, GPA33, P2RY1, TSPAN7, FFAR4, CLCA1, SLC16A9, TRPM6, MUC4, TSPAN1, CLCA4, SLC17A4, SEMA6A, GPR15, TPSG1, ATP8B1, SEMA6D, SLC6A6, SCNN1B, F2RL1, CDHR5, SLC28A2, SLC26A3, TLR3	234	1508	20472	1.79848	0.322245	0.0647636	0.0621067
GO_CC	GO:0005576	extracellular region	39	16.3866	0.00338193	CPM, DHRS11, ENDOD1, ITLN1, HAPLN1, LYPD8, PLAC8, SCGN, SMPD1, ST3GAL4, METTL7A, IL6R, CLCA4, INSL5, CHGA, SPINK2, EDN3, NXPE1, FUCA1, IL1R2, ENTPD5, PLA2G2A, SPINK5, GUCA2B, KLK15, GCG, GUCA2A, BMP5, PYY, BMP3, BMP2, AKR1B10, CEACAM7, SST, PLA2G10, PADI2, ALPI, CCL28, DNASE1L3	234	2127	20472	1.60414	0.483456	0.092615	0.0888154
GO_CC	GO:0005615	extracellular space	36	15.1261	0.00410238	CPM, FCGBP, PIGR, ITLN1, GLDN, LYPD8, LGALS4, CA2, SMPD1, ANPEP, CHAD, MMP28, CLCA1, SIAE, XDH, MUC4, IL6R, CHGA, SEMA6A, TPSG1, EDN3, SEMA6D, ENTPD5, PLA2G2A, GCG, BMP5, PYY, BMP3, BMP2, SST, SCGB2A1, PLA2G10, ZG16, CCL28, SMPDL3A, TLR3	234	1936	20472	1.62683	0.551394	0.092615	0.0888154
GO_CC	GO:0031528	microvillus membrane	4	1.68067	0.00427454	SLC6A6, SLC26A2, CDHR5, PTPRH	234	29	20472	12.0672	0.566265	0.092615	0.0888154
GO_CC	GO:0016323	basolateral plasma membrane	9	3.78151	0.0061215	SLC6A6, HPGD, CA2, CLDN8, P2RY1, SLC51B, CLDN1, SLC4A4, CNNM4	234	238	20472	3.30834	0.69801	0.119369	0.114472
GO_CC	GO:0000139	Golgi membrane	16	6.72269	0.00751233	ST6GALNAC1, PARM1, HEPACAM2, B3GALT5, RNF125, B3GNT7, B3GNT6, B3GALT1, MALL, ST3GAL4, PLCE1, GCNT3, B4GALNT2, CHST5, TLR3, ST6GALNAC6	234	648	20472	2.16018	0.770174	0.133173	0.12771
GO_CC	GO:0031225	anchored component of membrane	6	2.52101	0.00883932	CPM, CEACAM7, CA4, ITLN1, ALPI, LYPD8	234	111	20472	4.72904	0.822951	0.143639	0.137746
GO_CC	GO:0005794	Golgi apparatus	22	9.2437	0.0175744	CLIC5, ST6GALNAC1, PARM1, ATP8B1, SEMA6D, P3H2, HEPACAM2, NEDD4L, B3GALT5, SDCBP2, B3GNT7, B3GNT6, SI, B3GALT1, CA4, ST3GAL4, F2RL1, AJUBA, CHST5, PDE9A, ITM2C, ST6GALNAC6	234	1122	20472	1.71543	0.968491	0.263616	0.252801
GO_CC	GO:0005764	lysosome	9	3.78151	0.0257384	AKR1B10, SMPD1, FUCA1, NAAA, PLA2G10, SIAE, RNF152, SLC17A4, ITM2C	234	309	20472	2.54817	0.993809	0.3585	0.343792
GO_CC	GO:0070724	BMP receptor complex	2	0.840336	0.0447575	ACVRL1, BMP2	234	4	20472	43.7436	0.999868	0.581847	0.557977
GO_MF	GO:0008194	UDP-glycosyltransferase activity	8	3.36134	1.43E-07	B3GNT7, B3GNT6, B3GALT1, UGT2B15, UGT2A3, UGT2B17, B3GALT5, UGT1A8	222	35	18811	19.3678	6.34E-05	6.34E-05	6.20E-05
GO_MF	GO:0004089	carbonate dehydratase activity	5	2.10084	3.02E-05	CA12, CA1, CA2, CA4, CA7	222	16	18811	26.4794	0.0133206	0.00670493	0.00655392
GO_MF	GO:0016836	hydro-lyase activity	5	2.10084	9.48E-05	CA12, CA1, CA2, CA4, CA7	222	21	18811	20.1748	0.041237	0.0110455	0.0107967
GO_MF	GO:0008270	zinc ion binding	25	10.5042	9.95E-05	CPM, ADH1C, MT1M, MT1X, NR3C2, MT2A, CA1, CA2, SMPD1, ANPEP, MMP28, CA4, CA7, CA12, TRIM40, KLF4, ZZEF1, RNF125, NR5A2, MT1F, MT1G, MT1H, ALPI, SMPDL3A, MT1E	222	873	18811	2.42652	0.0432222	0.0110455	0.0107967
GO_MF	GO:0008376	acetylgalactosaminyltransferase activity	5	2.10084	1.93E-04	B3GNT7, B3GNT6, B3GALT1, B3GALT5, B4GALNT2	222	25	18811	16.9468	0.0822142	0.0171566	0.0167702
GO_MF	GO:0015020	glucuronosyltransferase activity	5	2.10084	3.50E-04	UGT1A10, UGT2B15, UGT2A3, UGT2B17, UGT1A8	222	29	18811	14.6094	0.143816	0.0221775	0.0216781
GO_MF	GO:0008375	acetylglucosaminyltransferase activity	5	2.10084	0.00100051	B3GNT7, B3GNT6, B3GALT1, GCNT3, B3GALT5	222	38	18811	11.1492	0.358822	0.0493433	0.048232
GO_MF	GO:0050660	flavin adenine dinucleotide binding	6	2.52101	0.00122247	MAOA, LDHD, ETFDH, ACADS, FMO5, XDH	222	68	18811	7.47655	0.41906	0.0493433	0.048232
GO_MF	GO:0005254	chloride channel activity	6	2.52101	0.00122247	CLIC5, BEST4, CLCA1, BEST2, ANO5, CLCA4	222	68	18811	7.47655	0.41906	0.0493433	0.048232
GO_MF	GO:0008146	sulfotransferase activity	5	2.10084	0.00189423	SULT1A1, SULT1B1, WSCD1, CHST5, SULT1A2	222	45	18811	9.41491	0.569081	0.0700865	0.068508
GO_MF	GO:0016491	oxidoreductase activity	10	4.20168	0.00225099	DHRS11, HPGD, RETSAT, DHRS9, ADH1C, MAOA, HSD17B2, ETFDH, RDH5, XDH	222	241	18811	3.51594	0.632328	0.0768799	0.0751483
GO_MF	GO:0004062	aryl sulfotransferase activity	3	1.2605	0.00581089	SULT1A1, SULT1B1, SULT1A2	222	10	18811	25.4203	0.924797	0.184288	0.180137
GO_MF	GO:0005179	hormone activity	6	2.52101	0.00931458	PYY, EDN3, SST, GCG, GUCA2A, INSL5	222	109	18811	4.66427	0.984315	0.275711	0.269502
GO_MF	GO:0070700	BMP receptor binding	3	1.2605	0.0130454	BMP3, BMP2, BMP5	222	15	18811	16.9468	0.997063	0.340716	0.333042
GO_MF	GO:0016229	steroid dehydrogenase activity	3	1.2605	0.0130454	DHRS9, HSD17B2, RDH5	222	15	18811	16.9468	0.997063	0.340716	0.333042
GO_MF	GO:0005229	intracellular calcium activated chloride channel activity	3	1.2605	0.0185756	CLCA1, ANO5, CLCA4	222	18	18811	14.1224	0.999758	0.458199	0.447879
GO_MF	GO:0004745	retinol dehydrogenase activity	3	1.2605	0.0206023	DHRS9, ADH1C, RDH5	222	19	18811	13.3791	0.999903	0.471437	0.460819
GO_MF	GO:0008373	sialyltransferase activity	3	1.2605	0.0227166	ST6GALNAC1, ST3GAL4, ST6GALNAC6	222	20	18811	12.7101	0.999963	0.471437	0.460819
GO_MF	GO:0018820	cyanamide hydratase activity	2	0.840336	0.0233595	CA1, CA2	222	2	18811	84.7342	0.999972	0.471437	0.460819
GO_MF	GO:0030250	guanylate cyclase activator activity	2	0.840336	0.0233595	GUCA2B, GUCA2A	222	2	18811	84.7342	0.999972	0.471437	0.460819
GO_MF	GO:0047894	flavonol 3-sulfotransferase activity	2	0.840336	0.0348347	SULT1A1, SULT1A2	222	3	18811	56.4895	1	0.672461	0.657316
GO_MF	GO:0016787	hydrolase activity	8	3.36134	0.0421394	AHCYL2, ABHD3, SMPD1, ENTPD5, NAAA, ENTPD8, ADTRP, CES3	222	272	18811	2.49218	1	0.779579	0.762021
GO_MF	GO:0016757	transferase activity, transferring glycosyl groups	4	1.68067	0.0442748	B3GNT7, B3GNT6, B3GALT1, B3GALT5	222	67	18811	5.05876	1	0.78632	0.76861
KEGG_PATHWAY	hsa04978	Mineral absorption	9	3.78151	1.59E-06	MT2A, MT1M, MT1F, MT1G, MT1H, MT1X, TRPM6, SLC26A3, MT1E	115	60	8156	10.6383	3.13E-04	2.21E-04	2.07E-04
KEGG_PATHWAY	hsa04976	Bile secretion	10	4.20168	3.70E-06	UGT1A10, CA2, AQP8, UGT2B15, UGT2A3, UGT2B17, SLC51B, UGT1A8, SLC4A4, ABCG2	115	89	8156	7.96873	7.29E-04	2.21E-04	2.07E-04
KEGG_PATHWAY	hsa00830	Retinol metabolism	9	3.78151	4.19E-06	UGT1A10, RETSAT, DHRS9, ADH1C, UGT2B15, UGT2A3, UGT2B17, RDH5, UGT1A8	115	68	8156	9.3867	8.24E-04	2.21E-04	2.07E-04
KEGG_PATHWAY	hsa01100	Metabolic pathways	43	18.0672	4.46E-06	UGT1A10, ST6GALNAC1, AHCYL2, ADH1C, MAOA, MOGAT2, GPT, PAPSS2, CA1, CA2, SI, SMPD1, ANPEP, B3GALT1, LDHD, HSD17B2, CA4, ST3GAL4, CA7, GCNT3, UGT2A3, PLCE1, PCK1, XDH, ACADS, UGT1A8, CA12, ENTPD5, UGT2B15, PLA2G2A, UGT2B17, ENTPD8, B3GALT5, FMO5, AKR1B10, DHRS9, B3GNT6, PLA2G10, RDH5, ALPI, PLCD1, PDE9A, ST6GALNAC6	115	1539	8156	1.98157	8.78E-04	2.21E-04	2.07E-04
KEGG_PATHWAY	hsa00982	Drug metabolism - cytochrome P450	8	3.36134	6.03E-05	UGT1A10, ADH1C, MAOA, UGT2B15, UGT2A3, UGT2B17, UGT1A8, FMO5	115	72	8156	7.88019	0.0118134	0.00238873	0.00224396
KEGG_PATHWAY	hsa00910	Nitrogen metabolism	5	2.10084	7.49E-05	CA12, CA1, CA2, CA4, CA7	115	17	8156	20.8593	0.0146437	0.00247104	0.00232128
KEGG_PATHWAY	hsa00040	Pentose and glucuronate interconversions	6	2.52101	1.13E-04	UGT1A10, AKR1B10, UGT2B15, UGT2A3, UGT2B17, UGT1A8	115	35	8156	12.158	0.0221092	0.00320993	0.00301539
KEGG_PATHWAY	hsa00140	Steroid hormone biosynthesis	7	2.94118	1.94E-04	UGT1A10, DHRS11, UGT2B15, HSD17B2, UGT2A3, UGT2B17, UGT1A8	115	61	8156	8.13856	0.0375148	0.00480338	0.00451226
KEGG_PATHWAY	hsa05204	Chemical carcinogenesis - DNA adducts	7	2.94118	3.83E-04	SULT1A1, UGT1A10, UGT2B15, UGT2A3, UGT2B17, UGT1A8, SULT1A2	115	69	8156	7.19496	0.072637	0.00841984	0.00790954
KEGG_PATHWAY	hsa04972	Pancreatic secretion	8	3.36134	5.36E-04	CA2, PLA2G2A, PLA2G10, ATP2A3, CLCA1, SLC26A3, SLC4A4, CLCA4	115	102	8156	5.56249	0.100245	0.0106141	0.00997081
KEGG_PATHWAY	hsa00053	Ascorbate and aldarate metabolism	5	2.10084	7.49E-04	UGT1A10, UGT2B15, UGT2A3, UGT2B17, UGT1A8	115	30	8156	11.8203	0.137315	0.0134909	0.0126733
KEGG_PATHWAY	hsa00860	Porphyrin metabolism	5	2.10084	0.00293595	UGT1A10, UGT2B15, UGT2A3, UGT2B17, UGT1A8	115	43	8156	8.24671	0.439671	0.0484431	0.0455071
KEGG_PATHWAY	hsa04964	Proximal tubule bicarbonate reclamation	4	1.68067	0.0038416	CA2, CA4, PCK1, SLC4A4	115	23	8156	12.3342	0.531516	0.0585106	0.0549645
KEGG_PATHWAY	hsa00980	Metabolism of xenobiotics by cytochrome P450	6	2.52101	0.00458525	UGT1A10, ADH1C, UGT2B15, UGT2A3, UGT2B17, UGT1A8	115	78	8156	5.45552	0.595609	0.0648486	0.0609184
KEGG_PATHWAY	hsa00983	Drug metabolism - other enzymes	6	2.52101	0.0051078	UGT1A10, UGT2B15, UGT2A3, UGT2B17, UGT1A8, XDH	115	80	8156	5.31913	0.635349	0.067423	0.0633368
KEGG_PATHWAY	hsa04960	Aldosterone-regulated sodium reabsorption	4	1.68067	0.014633	SCNN1B, NEDD4L, SGK1, NR3C2	115	37	8156	7.66722	0.945197	0.181084	0.170109
KEGG_PATHWAY	hsa04975	Fat digestion and absorption	4	1.68067	0.0218842	FABP2, MOGAT2, PLA2G2A, PLA2G10	115	43	8156	6.59737	0.98721	0.254887	0.239439
