# Supplementary material for: TRP-related gene signatures predict survival and the immune microenvironment in rectal cancer: a comprehensive bioinformatics study
Source: Front Immunol. 2025 Sep 2;16:1605124. doi: 10.3389/fimmu.2025.1605124 (PMC12436457; doi:10.3389/fimmu.2025.1605124)
Supplement: Supplementary file 6 [file Table3.xls]

## Sheet: Supplementary Table S3
Supplementary Table S3 Prediction of targeted drugs associated with rectal cancer (RC)
	pvalue
A.443654	0.764235
A.770041	0.405908
ABT.263	0.0936037
ABT.888	0.560714
AG.014699	0.0282768
AICAR	0.00362694
AKT.inhibitor.VIII	0.329234
AMG.706	0.0518846
AP.24534	0.084118
AS601245	0.271978
ATRA	0.207262
AUY922	0.011423
Axitinib	0.520087
AZ628	0.0867452
AZD.0530	0.356813
AZD.2281	0.013179
AZD6244	0.0760213
AZD6482	0.0151696
AZD7762	0.0612317
AZD8055	0.0370676
BAY.61.3606	0.0559316
Bexarotene	0.395779
BI.2536	0.130925
BIBW2992	0.176546
Bicalutamide	0.953895
BI.D1870	0.28317
BIRB.0796	0.463223
Bleomycin	0.0239165
BMS.509744	0.739552
BMS.536924	0.143334
BMS.708163	0.165258
BMS.754807	0.463223
Bortezomib	0.00790832
Bosutinib	0.0915019
Bryostatin.1	0.786379
BX.795	0.0568658
Camptothecin	0.0760213
CCT007093	0.0107363
CCT018159	0.00371167
CEP.701	0.117661
CGP.082996	0.0828287
CGP.60474	0.209878
CHIR.99021	0.45011
CI.1040	0.336449
Cisplatin	0.0484958
CMK	0.529508
Cyclopamine	0.077831
Cytarabine	0.836813
Dasatinib	0.831171
DMOG	0.0140019
Docetaxel	0.322119
Doxorubicin	0.0201516
EHT.1864	0.659319
Elesclomol	0.010961
Embelin	0.368241
Epothilone.B	0.478786
Erlotinib	0.136545
Etoposide	0.0164221
FH535	0.842462
FTI.277	0.159822
GDC.0449	0.0880834
GDC0941	0.0105157
Gefitinib	0.873672
Gemcitabine	0.281553
GNF.2	0.907943
GSK269962A	0.207262
GSK.650394	0.308193
GW.441756	0.483285
GW843682X	0.0195772
Imatinib	0.0894382
IPA.3	0.0592582
JNJ.26854165	0.0330073
JNK.9L	0.887926
JNK.Inhibitor.VIII	0.00128337
JW.7.52.1	0.171963
KIN001.135	0.252004
KU.55933	0.0541016
Lapatinib	0.261092
Lenalidomide	0.311637
LFM.A13	0.0262608
Metformin	0.953895
Methotrexate	0.0607333
MG.132	0.0201516
Midostaurin	0.0928988
Mitomycin.C	0.259562
MK.2206	0.000426352
MS.275	0.747751
Nilotinib	0.073662
NSC.87877	0.107829
NU.7441	0.00297472
Nutlin.3a	0.97982
NVP.BEZ235	0.0186517
NVP.TAE684	0.691006
Obatoclax.Mesylate	0.691006
OSI.906	0.383828
PAC.1	0.399812
Paclitaxel	0.327446
Parthenolide	0.529508
Pazopanib	0.00123568
PD.0325901	0.00311775
PD.0332991	0.965412
PD.173074	0.0288011
PF.02341066	0.308193
PF.4708671	0.169706
PF.562271	0.736826
PHA.665752	0.988468
PLX4720	0.00226227
Pyrimethamine	0.985585
QS11	0.704374
Rapamycin	0.469858
RDEA119	0.0223854
RO.3306	0.190838
Roscovitine	0.0554694
Salubrinal	0.12109
SB.216763	0.971174
SB590885	0.370167
Shikonin	0.517745
SL.0101.1	0.956773
Sorafenib	0.0523218
S.Trityl.L.cysteine	0.0527621
Sunitinib	0.407952
Temsirolimus	0.0164221
Thapsigargin	0.16416
Tipifarnib	0.769753
TW.37	0.0182923
Vinblastine	0.273558
Vinorelbine	0.296339
Vorinostat	0.766993
VX.680	0.356813
VX.702	0.0239165
WH.4.023	0.524786
WO2009093972	0.00416292
WZ.1.84	0.235921
X17.AAG	0.00825386
X681640	0.0243702
XMD8.85	0.873672
Z.LLNle.CHO	0.426625
ZM.447439	0.0138617
